# Supplementary material for: The Synthesis and Anti-Cytomegalovirus Activity of Piperidine-4-Carboxamides
Source: Viruses. 2022 Jan 25;14(2):234. doi: 10.3390/v14020234 (PMC8876412; doi:10.3390/v14020234)
Supplement: Supplementary file 1 [file viruses-14-00234-s001.zip]

Archive with 1 entries (1 files):
- viruses-1561488-File S1.pdf
